# Supplementary material for: Potentilloside A, a New Flavonol-bis-Glucuronide from the Leaves of Potentilla chinensis, Inhibits TNF-α-Induced ROS Generation and MMP-1 Secretion
Source: Plants (Basel). 2022 Dec 1;11(23):3318. doi: 10.3390/plants11233318 (PMC9738723; doi:10.3390/plants11233318)
Supplement: Supplementary file 1 [file plants-11-03318-s001.zip]

Archive with 1 entries (1 files):
- plants-2034460-supplementary.pdf
